# Supplementary material for: The Effect of Microbubble-Assisted Ultrasound on Molecular Permeability across Cell Barriers
Source: Pharmaceutics. 2022 Feb 24;14(3):494. doi: 10.3390/pharmaceutics14030494 (PMC8949944; doi:10.3390/pharmaceutics14030494)
Supplement: Supplementary file 1 [file pharmaceutics-14-00494-s001.zip]

Archive with 1 entries (1 files):
- pharmaceutics-1589877-supplementary.pdf
